# Supplementary material for: Greenium of green securitization: Does external certification matter?
Source: PLoS One. 2024 Aug 12;19(8):e0306814. doi: 10.1371/journal.pone.0306814 (PMC11318920; doi:10.1371/journal.pone.0306814)
Supplement: S1 Data — (ZIP) [file pone.0306814.s001.zip]

Archive with 2 entries (2 files):
- Supporting information/data.dta
- Supporting information/regression_code.do
