# Supplementary material for: Greenium of green securitization: Does external certification matter?
Source: PLoS One. 2024 Aug 12;19(8):e0306814. doi: 10.1371/journal.pone.0306814 (PMC11318920; doi:10.1371/journal.pone.0306814)
Supplement: S1 Data — (ZIP) [file pone.0306814.s001.zip › Supporting information/regression_code.do]

ssc install winsor2, replace

gen Dage=(age>13)

winsor2 term bRank bSize sub freq iSize ROE lev SOE iRank Dage CFO, replace cuts(1 99) 

global controlb "term bRank bSize sub freq"  

global controli "iSize ROE lev SOE iRank Dage CFO"  

global control "term bRank bSize sub freq iSize ROE lev SOE iRank Dage CFO"


sum2docx greenium rp gre term bRank bSize sub freq iSize ROE lev SOE iRank Dage CFO using out.docx, replace stats( mean(%9.4f) sd(%9.4f) min(%9.4f) p25(%9.4f) median(%9.4f) p75(%9.4f) max(%9.4f) N) title("table3: descriptive statistics")


***table 4

reg greenium rp gre i.year i.industry ,r
est store m1
reg greenium rp gre $controlb i.year i.industry ,r
est store m2
reg greenium rp gre $control i.year i.industry ,r
est store m3
esttab m1 m2 m3 using 2.rtf,replace nogap r2(%9.4f) ar2(%9.4f) b(%9.4f) t(%7.4f) star(* 0.1 ** 0.05 *** 0.01) 
  
****PSM table5
sum rp,d
gen DDrp = (rp>-0.15259)


set seed 0001
gen randomorder = runiform()
sort randomorder

*rp

psmatch2 DDrp $control ,outcome(greenium) logit ties ate common radius caliper(0.01)
pstest  $control
reg greenium DDrp $control i.year i.industry if  _weight!=. ,r
est store m1

psmatch2 DDrp $control ,outcome(greenium) logit ties ate common kernel
pstest  $control
reg greenium DDrp $control i.year i.industry if  _weight!=. ,r
est store m2

psmatch2 DDrp $control ,outcome(greenium) logit ties ate common n(5)
pstest  $control
reg greenium DDrp $control i.year i.industry if  _weight!=. ,r
est store m3

esttab m1 m2 m3 using 2.rtf,replace nogap r2(%9.4f) ar2(%9.4f) b(%9.4f) t(%7.4f) star(* 0.1 ** 0.05 *** 0.01)  

***gre 

psmatch2 gre $control ,outcome(greenium) logit ties ate common radius caliper(0.01)
pstest  $control 
reg greenium gre $control i.year i.industry if  _weight!=. ,r
est store m1

psmatch2 gre $control ,outcome(greenium) logit  ties ate common kernel  
pstest  $control 
reg greenium gre $control i.year i.industry if  _weight!=. ,r
est store m2

psmatch2 gre $control ,outcome(greenium) logit  ties ate common kernel  
pstest  $control 
reg greenium gre $control i.year i.industry if  _weight!=. ,r
est store m3

esttab m1 m2 m3 using 2.rtf,replace nogap r2(%9.4f) ar2(%9.4f) b(%9.4f) t(%7.4f) star(* 0.1 ** 0.05 *** 0.01)  

**table 6

reg greenium Drppca  gre  i.year i.industry ,r
est store m1
reg greenium Drppca  gre $controlb i.year i.industry ,r
est store m2
reg greenium Drppca gre $control i.year i.industry ,r
est store m3

esttab m1 m2 m3 using 2.rtf,replace nogap r2(%9.4f) ar2(%9.4f) b(%9.4f) t(%7.4f) star(* 0.1 ** 0.05 *** 0.01)

***table 7

reg greenium2 rp gre  i.year i.industry ,r
est store m1
reg greenium2 rp gre $controlb i.year i.industry ,r
est store m2
reg greenium2 rp gre $control i.year i.industry ,r
est store m3
esttab m1 m2 m3 using 2.rtf,replace nogap r2(%9.4f) ar2(%9.4f) b(%9.4f) t(%7.4f) star(* 0.1 ** 0.05 *** 0.01)                                 

**table 8
gen yi = year*industry

reg greenium rp gre  i.yi ,r
est store m1
reg greenium rp gre $controlb i.yi ,r
est store m2
reg greenium rp gre $control i.yi ,r
est store m3

esttab m1 m2 m3 using 2.rtf,replace nogap r2(%9.4f) ar2(%9.4f) b(%9.4f) t(%7.4f) star(* 0.1 ** 0.05 *** 0.01) 


**table 9


gen riRank = rp*iRank 
gen ciRank =  gre*iRank 

reg greenium riRank rp iRank i.year i.industry
est store m1
reg greenium riRank rp iRank  $controlb i.year i.industry
est store m2
reg greenium riRank rp iRank  $control i.year i.industry
est store m3


reg greenium ciRank gre iRank  i.year i.industry
est store m4
reg greenium ciRank gre iRank $controlb i.year i.industry
est store m5
reg greenium ciRank gre iRank $control i.year i.industry
est store m6
esttab m1 m2 m3 m4  m5 m6 using 2.rtf,replace nogap r2(%9.4f) ar2(%9.4f) b(%9.4f) t(%7.4f) star(* 0.1 ** 0.05 *** 0.01)  


***table 10

gen rage = rp*Dage
gen cage = gre*Dage


reg greenium rage rp Dage i.year i.industry ,r
est store m1
reg greenium rage rp Dage $controlb  i.year i.industry ,r
est store m2
reg greenium rage rp Dage   $control i.year i.industry ,r
est store m3

reg greenium cage gre Dage   i.year i.industry ,r
est store m4
reg greenium cage gre Dage $controlb i.year i.industry ,r
est store m5
reg greenium cage gre Dage   $control i.year i.industry ,r
est store m6


esttab m1 m2 m3 m4 m5 m6 using 2.rtf,replace nogap r2(%9.4f) ar2(%9.4f) b(%9.4f) t(%7.4f) star(* 0.1 ** 0.05 *** 0.01)  


****table11


reg greenium rp gre i.year  if finance==1 ,r
est store m1 
reg greenium rp gre $controlb i.year  if finance==1 ,r
est store m2 
reg greenium rp gre $control i.year  if finance==1 ,r
est store m3 

reg greenium rp gre  i.year i.industry if finance==0 ,r
est store m4 
reg greenium rp gre $controlb i.year i.industry if finance==0 ,r
est store m5 
reg greenium rp gre $control i.year i.industry if finance==0 ,r
est store m6

esttab m1 m2 m3 m4 m5 m6 using 2.rtf,replace nogap r2(%9.4f) ar2(%9.4f) b(%9.4f) t(%7.4f) star(* 0.1 ** 0.05 *** 0.01)  


****table 12
reg greenium rp gre  i.year i.industry if BANK==1,r
est store m1 
reg greenium rp gre $controlb i.year i.industry if BANK==1,r
est store m2 
reg greenium rp gre $control i.year i.industry if BANK==1,r
est store m3 
reg greenium rp gre  i.year i.industry if BANK==0,r
est store m4
reg greenium rp gre $controlb i.year i.industry if BANK==0,r
est store m5
reg greenium rp gre $control i.year i.industry if BANK==0,r
est store m6 
esttab m1 m2 m3 m4 m5 m6 using 2.rtf,replace nogap r2(%9.4f) ar2(%9.4f) b(%9.4f) t(%7.4f) star(* 0.1 ** 0.05 *** 0.01)    


*******table13
reg greenium rps gre i.year i.industry,r
est store m1
reg greenium rpu gre i.year i.industry,r
est store m2 
reg greenium rpac gre i.year i.industry ,r
est store m3
reg greenium rpr gre i.year i.industry,r
est store m4

esttab m1 m2 m3 m4 using 2.rtf,replace nogap r2(%9.4f) ar2(%9.4f) b(%9.4f) t(%7.4f) star(* 0.1 ** 0.05 *** 0.01)


reg greenium rps gre $control i.year i.industry,r
est store m5
reg greenium rpu gre $control i.year i.industry,r
est store m6 
reg greenium rpac gre $control i.year i.industry,r 
est store m7
reg greenium rpr gre $control i.year i.industry,r
est store m8
esttab m5 m6 m7 m8 using 2.rtf,replace nogap r2(%9.4f) ar2(%9.4f) b(%9.4f) t(%7.4f) star(* 0.1 ** 0.05 *** 0.01)
